# Supplementary material for: Comprehensive Genome-Wide Natural Variation and Expression Analysis of Tubby-like Proteins Gene Family in Brachypodium distachyon
Source: Plants (Basel). 2024 Mar 29;13(7):987. doi: 10.3390/plants13070987 (PMC11013449; doi:10.3390/plants13070987)
Supplement: Supplementary file 1 [file plants-13-00987-s001.zip]

Archive with 13 entries (13 files):
- Figure S5. MSA of 49 BdTLP proteins.pdf
- Figure S7. MSA alignments of BdTLP in accessions.pdf
- Figure S8. 3D structures with residues.pdf
- Figures S1-S4, S6.pdf
- Table S1. BRSA TLP genes info.xlsx
- Table S2. Simil matrix of all TLP proteins.xlsx
- Table S3. KaKs_AllTLP.xlsx
- Table S4. AA composition BRSA.xlsx
- Table S5. cis elements BdTLPsmod.xlsx
- Table S6. KaKs_BdTLP lines.xlsx
- Table S7. Simil matr DNA Bd lines.xlsx
- Table S8. Simil matr protein Bd lines.xlsx
- Table S9. Stabilizing effect of mutated aminoacids.xlsx
