# Supplementary material for: Comprehensive Genome-Wide Natural Variation and Expression Analysis of Tubby-like Proteins Gene Family in Brachypodium distachyon
Source: Plants (Basel). 2024 Mar 29;13(7):987. doi: 10.3390/plants13070987 (PMC11013449; doi:10.3390/plants13070987)
Supplement: Supplementary file 1 [file plants-13-00987-s001.zip › Table S1. BRSA TLP genes info.xlsx]

## Sheet: Sheet1
Supplementary Table S1. Basic information of TLP genes identified in all species studied in this work
Gene symbol	Gene name	Protein length	Chromosome location	Exon number	Domains
BRADI2g24110	BdTLP1	445	2:21,917,339-21,921,693	4	F-box & TUBBY
BRADI3g13080	BdTLP2	447	3:11,706,526-11,709,952	4	F-box & TUBBY
BRADI5g27110	BdTLP3	455	5:28,198,150-28,200,918	4	F-box & TUBBY
BRADI4g41820	BdTLP4	439	4:45,740,034-45,744,264	4	F-box & TUBBY
BRADI2g56070	BdTLP5	448	2:54,270,892-54,274,693	4	F-box & TUBBY
BRADI4g24740	BdTLP6	445	4:29,846,556-29,851,399	4	F-box & TUBBY
BRADI1g18380	BdTLP7	382	1:14,762,368-14,765,871	5	F-box & TUBBY
BRADI3g52767	BdTLP8	428	3:53,383,103-53,386,284	4	F-box & TUBBY
BRADI2g46350	BdTLP9	360	2:46,587,758-46,594,728	4	F-box & TUBBY
BRADI2g19960	BdTLP10	375	2:17,550,376-17,555,479	4	F-box & TUBBY
BRADI3g05930	BdTLP13	394	3:4,219,274-4,221,430	8	TUBBY
BRADI1g62390	BdTLP14	404	1:61,854,467-61,858,789	5	F-box & TUBBY
Os05g0437900	OsTLP1	445	5:21,460.295-21,463,248	5	F-box & TUBBY
Os08g0103300	OsTLP2	451	8:187,111-191,782	6	F-box & TUBBY
Os04g0687900	OsTLP3	462	4:35,176,157-35,179,785	5	F-box & TUBBY
Os12g0163400	OsTLP4	445	12:3,212,528-3,217,692	5	F-box & TUBBY
Os01g0866800	OsTLP5	448	1:37,535,953-37,539,344	6	F-box & TUBBY
Os11g0163600	OsTLP6	440	11:3,098,464-3,102,645	5	F-box & TUBBY
Os07g0667000	OsTLP7	406	7:28,173,219-28,176,820	5	F-box & TUBBY
Os02g0705300	OsTLP8	428	2:29,108,515-29,112,062	4	F-box & TUBBY
Os01g0674500	OsTLP9	356	1:27,716,240-27,721,217	4	F-box & TUBBY
Os05g0514300	OsTLP10	372	5:25,497,335-25,501,606	4	F-box & TUBBY
Os05g0560400	OsTLP11	352	5:27,892,619-27,895,727	4	F-box & TUBBY
Os01g0759100	OsTLP12	368	1:31,927,136-37,930,005	4	F-box & TUBBY
Os02g0179400	OsTLP13	419	2:4,413,010-4,415,318	8	TUBBY
Os03g0351400	OsTLP14	403	3:13,164,567-13,167,540	7	F-box & TUBBY
SORBI_3009G152200	SbTLP1	450	9: 54,582,266-54,585,735	5	F-box & TUBBY
SORBI_3007G002500	SbTLP2	448	7: 241,879-246,628	4	F-box & TUBBY
SORBI_3006G277200	SbTLP3	453	6: 62,242,473-62,246,814	4	F-box & TUBBY
SORBI_3008G047400	SbTLP4	437	8: 4,796,383-4,801,951	5	F-box & TUBBY
SORBI_3003G368000	SbTLP5	480	3: 74,769,867-74,774,799	6	F-box & TUBBY
SORBI_3005G047300	SbTLP6	456	5: 4,544,404-4,548,610	5	F-box & TUBBY
SORBI_3002G408300	SbTLP7	399	2: 77,080,147-77,083,747	6	F-box & TUBBY
SORBI_3004G267600	SbTLP8	433	4: 63,712,200-63,716,637	4	F-box & TUBBY
SORBI_3003G253800	SbTLP9	360	3: 65,563,099-65,567,728	4	F-box & TUBBY
SORBI_3009G195900	SbTLP10	372	9: 58,446,114-58,452,063	4	F-box & TUBBY
SORBI_3009G230500	SbTLP11	351	9: 60,865,038-60,868,644	4	F-box & TUBBY
SORBI_3004G064700	SbTLP13	424	4: 5,290,972-5,293,670	9	TUBBY
SORBI_3001G372000	SbTLP14	399	1: 70,148,516-70,154,167	7	F-box & TUBBY
At1g76900	AtTLP1	455	1:28,881,539-28,885,023	4	F-box & TUBBY
At2g18280	AtTLP2	394	2:7,945,998-7,948,468	4	F-box & TUBBY
At2g47900	AtTLP3	407	2:19,610,923-19,613,325	5	F-box & TUBBY
At1g43640	AtTLP5	429	1:16,439,367-16,441,941	4	F-box & TUBBY
At1g47270	AtTLP6	413	1:17,326,530-17,328,772	4	F-box & TUBBY
At1g53320	AtTLP7	379	1:19,890,935-19,893,504	4	F-box & TUBBY
At1g16070	AtTLP8	397	1,5,510,301-5,513,980	9	TUBBY
At3g06380	AtTLP9	380	3:1,936,050-1,938,257	5	F-box &TUBBY
At1g25280	AtTLP10	445	1:8,863,768-8,866,894	4	F-box &TUBBY
At5g18680	AtTLP11	389	5:6,228,163-6,230,630	5	F-box &TUBBY
