# Supplementary material for: Comprehensive Genome-Wide Natural Variation and Expression Analysis of Tubby-like Proteins Gene Family in Brachypodium distachyon
Source: Plants (Basel). 2024 Mar 29;13(7):987. doi: 10.3390/plants13070987 (PMC11013449; doi:10.3390/plants13070987)
Supplement: Supplementary file 1 [file plants-13-00987-s001.zip › Table S2. Simil matrix of all TLP proteins.xlsx]

## Sheet: similarity matrix allTLPs 
Supplementray Table S2. Amino acid similarities among all 49TLPs proteins. Values inside thick borders denote similarity percentage of proteins belonging in the same group
	OsTLP12	AtTLP7	BdTLP10	OsTLP10	SbTLP10	SbTLP11	OsTLP11	SbTLP9	BdTLP9	OsTLP9	AtTLP9	AtTLP11	SbTLP7	AtTLP3	BdTLP7	OsTLP7	BdTLP14	OsTLP14	SbTLP14	SbTLP6	BdTLP6	OsTLP6	SbTLP4	BdTLP4	OsTLP4	AtTLP5	SbTLP2	BdTLP2	OsTLP2	SbTLP3	BdTLP3	OsTLP3	AtTLP1	AtTLP10	SbTLP1	BdTLP1	OsTLP1	BdTLP5	OsTLP5	SbTLP5	AtTLP6	AtTLP2	SbTLP8	BdTLP8	OsTLP8	AtTLP8	OsTLP13	BdTLP13	SbTLP13
OsTLP12	100	52.08	62.36	64.36	62.43	60.06	58.16	60.17	59.43	60.06	45.09	44.91	46.65	45.11	50.61	50.57	46.82	48.12	48.39	44.89	42	42.82	45.38	44.13	43.94	42.57	43.87	45.04	45.63	46.29	46.63	45.76	47.89	45.4	46.33	46.05	46.05	45.48	45.2	45.76	46.41	47.59	46.76	47.43	46.57	24.81	24.39	25.71	25.09
AtTLP7	52.08	100	61.98	64.54	62.88	64.22	62.94	63.43	64.18	63.14	50	46.84	47.08	49.31	50.29	50	48.89	50.14	51.83	48.1	46.72	45.88	48.62	48.22	47.17	43.68	49.73	50.95	50.41	48.91	49.73	47.84	47.7	48.62	48.23	48.77	48.77	47.41	47.68	47.68	46.82	49.86	46.34	47.53	46.15	26.1	25.09	26.69	26.24
BdTLP10	62.36	61.98	100	86.72	84.01	64.72	64.53	64.9	65.73	66.38	49.55	48.96	49.13	48.3	52.57	52.84	50.86	51.58	53.33	48.74	47.89	47.03	49	48.31	49.16	45.79	51.54	52.37	52.08	50.99	51.38	50.97	51.52	50.71	50.97	51.53	51.25	48.75	49.58	49.86	48.07	49.26	49.58	50.28	49.44	26.84	24.4	26.41	26.86
OsTLP10	64.36	64.54	86.72	100	84.91	66.96	66.57	68.73	68.72	70.25	49.09	47.18	49.28	49.57	54.43	54.42	51.86	53.16	54.2	49.86	49.58	49	51	50.85	51.12	46.05	50.56	52.25	51.96	51.41	52.65	52.53	52.23	51.42	51.4	52.81	52.81	50.56	51.97	51.4	48.37	49.11	51.11	52.12	51.27	26.1	25	26.33	25.71
SbTLP10	62.43	62.88	84.01	84.91	100	65.41	65.01	65.25	66.11	67.61	46.5	47.48	48.99	47.86	52.29	52.99	51.29	50.86	53.33	47.32	46.46	46.44	48.71	47.44	47.9	46.05	47.89	49.3	49.03	50	50.28	50.7	49.86	50.85	50.98	52.1	52.1	47.9	48.46	48.18	47.77	48.96	49.03	50.85	50	26.2	24.31	27.05	25
SbTLP11	60.06	64.22	64.72	66.96	65.41	100	80.58	76.25	75.22	77.06	49.38	48.65	50.91	51.93	54.49	54.49	53.01	52.1	54.85	52.06	49.11	47.62	53.89	52.23	52.48	48.21	50.9	51.49	51.78	50.59	51.62	51.33	53.85	52.68	53.57	54.17	54.17	52.08	51.49	52.98	48.32	49.54	48.83	50	48.82	24.8	25.19	26.67	26.38
OsTLP11	58.16	62.94	64.53	66.57	65.01	80.58	100	78.65	78.9	80.88	47.22	47.73	50	50.9	53.21	53.31	52.42	52.11	54.27	50.44	48.37	47.46	52.55	50.89	50.59	45.67	49.55	51.64	51.63	48.67	50.59	50.59	50.15	51.04	53.13	52.84	53.43	50.75	51.04	52.24	49.07	49.54	50.74	51.65	50.45	25.69	23.75	26.77	24.9
SbTLP9	60.17	63.43	64.9	68.73	65.25	76.25	78.65	100	88.14	89.3	50.15	49.55	50.75	52.8	53.75	53.85	54.46	54.01	56.16	53.78	52.63	51.18	56.51	53.96	53.91	48.1	52.19	53.62	53.6	53.22	54.31	54.49	53.6	52.94	54.49	54.2	53.91	53.04	51.88	52.75	47.73	50.31	50.14	52.06	52.05	25.19	23.64	26.87	26.02
BdTLP9	59.43	64.18	65.73	68.72	66.11	75.22	78.9	88.14	100	92.35	50.46	49.4	52.4	52.49	54.89	55.59	55.03	55.46	57.31	51.45	51.46	50	54.14	52.79	53.03	48.54	50.58	50.87	51.45	52.03	52.16	53.04	53.76	52.92	54.65	55.23	54.65	51.74	50.58	51.45	47.88	49.09	47.41	48.83	48.7	24.81	23.27	26.12	25.47
OsTLP9	60.06	63.14	66.38	70.25	67.61	77.06	80.88	89.3	92.35	100	48.92	48.49	50.15	51.92	53.61	54.44	54.17	54.3	55.86	51.46	50.59	49.11	53.87	51.92	52.33	47.65	49.71	50.88	51.16	52.06	52.17	52.77	53.04	52.52	53.22	53.22	53.22	52.05	51.17	51.75	47.13	49.85	48.4	50.3	49.71	25.49	23.62	26.32	25.47
AtTLP9	45.09	50	49.55	49.09	46.5	49.38	47.22	50.15	50.46	48.92	100	76.14	52.7	59.68	55.71	59.2	59.25	60.16	60.27	51.08	50.82	51.77	53.85	52.86	52.72	49.73	51.49	54.37	54.74	52.17	52.7	52.01	52.96	53.39	52.55	53.35	52.55	49.87	51.47	50.53	52.3	53.54	51.23	50	50.68	23.79	24.26	25.56	25.75
AtTLP11	44.91	46.84	48.96	47.18	47.48	48.65	47.73	49.55	49.4	48.49	76.14	100	52.8	58.16	56.94	56.58	57.94	59.1	60.27	49.47	47.86	51.08	51.49	50.54	50.79	48.93	50.53	52.27	54.4	50.53	51.85	52.12	50.93	52.41	52.52	54.13	53.6	49.6	51.99	50.4	51.26	51.93	51.21	50	50.27	21.98	21.01	25.19	22.34
SbTLP7	46.65	47.08	49.13	49.28	48.99	50.91	50	50.75	52.4	50.15	52.7	52.8	100	59.19	70.63	68.42	67.25	68.18	68.37	50.52	48.3	51.97	52.38	53.28	52.71	47.92	48.71	49.74	50	50.26	49.35	49.35	50.77	50.91	51.03	51.79	51.03	48.72	49.23	48.34	53.02	49.06	50.39	50.65	50.13	24.3	23.45	25.35	23.34
AtTLP3	45.11	49.31	48.3	49.57	47.86	51.93	50.9	52.8	52.49	51.92	59.68	58.16	59.19	100	62.83	63.28	67.58	69.5	69.7	58.46	55.93	59.84	61.1	61.4	59.95	54.99	56.49	58.21	58.78	57.62	56.09	56.09	55.56	56.78	57.68	58.94	59.45	55.42	57.18	55.78	55.16	56.76	54.31	55.01	56.3	23.88	23.47	25.69	24.48
BdTLP7	50.61	50.29	52.57	54.43	52.29	54.49	53.21	53.75	54.89	53.61	55.71	56.94	70.63	62.83	100	76.18	71.58	75.2	73.33	54.74	53.8	54.77	56.2	57.1	56.37	51.89	50.93	52.29	52.82	54.1	52.41	52.41	53.33	54.59	53.99	54.79	53.99	52.13	52.93	51.72	54.49	54.72	55.65	55.01	55.43	24.44	25.45	26.39	24.63
OsTLP7	50.57	50	52.84	54.42	52.99	54.49	53.31	53.85	55.59	54.44	59.2	56.58	68.42	63.28	76.18	100	72.03	75.19	73.18	54.76	55.41	56.99	57.7	57.77	56.63	52.05	53.05	55.64	56.12	54.66	53.18	53.94	55.95	55.78	55.81	55.56	55.56	53.03	52.53	52.9	54.35	55.59	54.57	53.85	54.36	26.64	23.73	24.91	24.14
BdTLP14	46.82	48.89	50.86	51.86	51.29	53.01	52.42	54.46	55.03	54.17	59.25	57.94	67.25	67.58	71.58	72.03	100	89.53	88.47	55.81	54.66	57.03	57.48	58.07	56.92	52.58	54.08	56.19	57.69	55.21	54.99	55.75	54.71	55.81	56.85	58.63	57.61	55.08	56.35	54.94	55.74	54.28	56.63	57.47	56.96	24.04	24.23	25.09	23.26
OsTLP14	48.12	50.14	51.58	53.16	50.86	52.1	52.11	54.01	55.46	54.3	60.16	59.1	68.18	69.5	75.2	75.19	89.53	100	90.48	56.48	55.58	58.49	58.95	59.79	58.35	52.45	54.48	57.11	58.1	56.4	55.64	56.67	56.12	57.51	57.51	60.05	58.27	56.23	56.49	55.84	57.26	55.5	57.54	58.4	58.51	23.43	24.66	25.17	24.04
SbTLP14	48.39	51.83	53.33	54.2	53.33	54.85	54.27	56.16	57.31	55.86	60.27	60.27	68.37	69.7	73.33	73.18	88.47	90.48	100	57.33	56.17	57.52	59.84	59.37	58.44	53.26	55.04	57.44	58.7	56.73	55.44	56.99	56.19	56.81	59.13	60.41	59.13	56.81	58.1	57.44	56.51	57.18	56.85	56.92	57.29	23.76	24.65	26.6	24.38
SbTLP6	44.89	48.1	48.74	49.86	47.32	52.06	50.44	53.78	51.45	51.46	51.08	49.47	50.52	58.46	54.74	54.76	55.81	56.48	57.33	100	72.3	76.31	75.97	75.63	75.63	60.14	62.06	64.4	64.27	60	62.61	62.47	63.28	62.88	67.44	67.61	67.14	66.43	65.48	65.2	55.43	54.79	54.9	55.17	55.58	25.5	24.51	26.26	25.08
BdTLP6	42	46.72	47.89	49.58	46.46	49.11	48.37	52.63	51.46	50.59	50.82	47.86	48.3	55.93	53.8	55.41	54.66	55.58	56.17	72.3	100	76.14	75.06	76.31	76.77	63.26	62.53	63.12	63.93	60.51	61.81	63.62	64.57	63.57	68.38	68.4	68.87	64.85	65.56	65.03	54.22	54.38	53.81	55.56	56.22	24.91	24.58	26.03	25.17
OsTLP6	42.82	45.88	47.03	49	46.44	47.62	47.46	51.18	50	49.11	51.77	51.08	51.97	59.84	54.77	56.99	57.03	58.49	57.52	76.31	76.14	100	78.39	80.14	79.45	62.81	63.53	65.48	66.04	62.85	64.72	64.58	64.55	62.59	68.87	69.36	69.6	66.75	65.79	66.67	56.01	55.59	52.71	53.71	54.11	26.37	26.67	27.49	25.94
SbTLP4	45.38	48.62	49	51	48.71	53.89	52.55	56.51	54.14	53.87	53.85	51.49	52.38	61.1	56.2	57.7	57.48	58.95	59.84	75.97	75.06	78.39	100	87.39	85.78	65.59	66.27	67.87	68.17	64.71	65.09	67.37	66.9	65.78	71.97	72.25	71.77	68.92	70.6	69.5	57.02	56.84	55.33	57.11	57.04	26.9	27.52	28.72	26.46
BdTLP4	44.13	48.22	48.31	50.85	47.44	52.23	50.89	53.96	52.79	51.92	52.86	50.54	53.28	61.4	57.1	57.77	58.07	59.79	59.37	75.63	76.31	80.14	87.39	100	90.43	65.27	66.98	68.26	68.79	64.64	66.04	67.75	67.29	65.47	72.81	73.33	73.57	69.78	71.22	70.59	55.74	55.59	54.43	56.19	56.11	25.94	26.58	27.74	26.19
OsTLP4	43.94	47.17	49.16	51.12	47.9	52.48	50.59	53.91	53.03	52.33	52.72	50.79	52.71	59.95	56.37	56.63	56.92	58.35	58.44	75.63	76.77	79.45	85.78	90.43	100	65.02	66.98	67.3	68.79	64.4	64.64	67.98	66.82	66.67	72.81	74.05	73.1	69.78	70.98	70.59	55.38	56.28	52.91	55.67	54.79	25.42	26.38	27.85	26.67
AtTLP5	42.57	43.68	45.79	46.05	46.05	48.21	45.67	48.1	48.54	47.65	49.73	48.93	47.92	54.99	51.89	52.05	52.58	52.45	53.26	60.14	63.26	62.81	65.59	65.27	65.02	100	64.95	64.88	64.65	61.19	64.29	63.92	68.03	65.3	67.07	68.77	68.04	63.41	62.2	64.63	54.4	53.76	51.75	51.01	51.9	24.39	24.41	25.78	23.88
SbTLP2	43.87	49.73	51.54	50.56	47.89	50.9	49.55	52.19	50.58	49.71	51.49	50.53	48.71	56.49	50.93	53.05	54.08	54.48	55.04	62.06	62.53	63.53	66.27	66.98	66.98	64.95	100	85.62	85.49	70.28	73.24	74.15	63.84	67.53	70.37	70.16	69.7	67.68	66.98	66.9	52.67	53.52	52.33	52.83	52.85	27.99	26.32	28.52	27
BdTLP2	45.04	50.95	52.37	52.25	49.3	51.49	51.64	53.62	50.87	50.88	54.37	52.27	49.74	58.21	52.29	55.64	56.19	57.11	57.44	64.4	63.12	65.48	67.87	68.26	67.3	64.88	85.62	100	88.31	73.46	76.36	75.9	65.9	66.75	72.33	72.94	72	68.15	69.09	68.52	55.04	55.59	54.95	54.81	54.86	28.04	27.36	28.19	27
OsTLP2	45.63	50.41	52.08	51.96	49.03	51.78	51.63	53.6	51.45	51.16	54.74	54.4	50	58.78	52.82	56.12	57.69	58.1	58.7	64.27	63.93	66.04	68.17	68.79	68.79	64.65	85.49	88.31	100	73.02	76.13	77.68	65.53	69.32	72.12	72.49	71.56	68.85	69.79	70.37	54.96	56.96	55.37	55.5	55.56	27.85	27.18	29.67	28.48
SbTLP3	46.29	48.91	50.99	51.41	50	50.59	48.67	53.22	52.03	52.06	52.17	50.53	50.26	57.62	54.1	54.66	55.21	56.4	56.73	60	60.51	62.85	64.71	64.64	64.4	61.19	70.28	73.46	73.02	100	80.09	78.98	62.5	62.62	68.14	67.53	69.18	67.38	65.96	65.96	55.01	54.74	53.19	53.83	53.85	26.1	27.24	28.77	27.55
BdTLP3	46.63	49.73	51.38	52.65	50.28	51.62	50.59	54.31	52.16	52.17	52.7	51.85	49.35	56.09	52.41	53.18	54.99	55.64	55.44	62.61	61.81	64.72	65.09	66.04	64.64	64.29	73.24	76.36	76.13	80.09	100	85.18	65.06	65.19	69.66	70.07	71	68.07	66.43	67.52	54.55	54.45	52.07	52.2	51.97	26.85	25.89	26.67	26.16
OsTLP3	45.76	47.84	50.97	52.53	50.7	51.33	50.59	54.49	53.04	52.77	52.01	52.12	49.35	56.09	52.41	53.94	55.75	56.67	56.99	62.47	63.62	64.58	67.37	67.75	67.98	63.92	74.15	75.9	77.68	78.98	85.18	100	65.08	67.44	72.54	72.69	73.61	70.23	68.84	69.43	54.84	55.91	51.21	52.31	52.58	26.94	26.06	28.19	27
AtTLP1	47.89	47.7	51.52	52.23	49.86	53.85	50.15	53.6	53.76	53.04	52.96	50.93	50.77	55.56	53.33	55.95	54.71	56.12	56.19	63.28	64.57	64.55	66.9	67.29	66.82	68.03	63.84	65.9	65.53	62.5	65.06	65.08	100	71.06	69.75	69.86	70.09	66.67	66.67	67.73	56	56.54	54.48	55.83	56.62	25.93	26.62	28.57	26.4
AtTLP10	45.4	48.62	50.71	51.42	50.85	52.68	51.04	52.94	52.92	52.52	53.39	52.41	50.91	56.78	54.59	55.78	55.81	57.51	56.81	62.88	63.57	62.59	65.78	65.47	66.67	65.3	67.53	66.75	69.32	62.62	65.19	67.44	71.06	100	69.89	72.39	70.3	68.69	67.52	70.09	58.97	56.73	53.25	53.4	53.66	25.33	24.84	28.09	26.85
SbTLP1	46.33	48.23	50.97	51.4	50.98	53.57	53.13	54.49	54.65	53.22	52.55	52.52	51.03	57.68	53.99	55.81	56.85	57.51	59.13	67.44	68.38	68.87	71.97	72.81	72.81	67.07	70.37	72.33	72.12	68.14	69.66	72.54	69.75	69.89	100	90.56	91.69	81.55	81.55	82.5	54.84	56.99	55.58	54.74	55.77	27.09	26.13	27.91	26.4
BdTLP1	46.05	48.77	51.53	52.81	52.1	54.17	52.84	54.2	55.23	53.22	53.35	54.13	51.79	58.94	54.79	55.56	58.63	60.05	60.41	67.61	68.4	69.36	72.25	73.33	74.05	68.77	70.16	72.94	72.49	67.53	70.07	72.69	69.86	72.39	90.56	100	92.36	81.32	80.18	81.78	56.18	57.26	55.58	55.47	55.77	26.76	25.81	27.91	25.08
OsTLP1	46.05	48.77	51.25	52.81	52.1	54.17	53.43	53.91	54.65	53.22	52.55	53.6	51.03	59.45	53.99	55.56	57.61	58.27	59.13	67.14	68.87	69.6	71.77	73.57	73.1	68.04	69.7	72	71.56	69.18	71	73.61	70.09	70.3	91.69	92.36	100	81.78	82.69	83.37	56.45	57.78	54.85	54.5	55.04	27.09	26.77	28.57	26.73
BdTLP5	45.48	47.41	48.75	50.56	47.9	52.08	50.75	53.04	51.74	52.05	49.87	49.6	48.72	55.42	52.13	53.03	55.08	56.23	56.81	66.43	64.85	66.75	68.92	69.78	69.78	63.41	67.68	68.15	68.85	67.38	68.07	70.23	66.67	68.69	81.55	81.32	81.78	100	85.71	86.61	54.08	56	51.72	51.35	52.36	27.42	25.48	26.91	25.41
OsTLP5	45.2	47.68	49.58	51.97	48.46	51.49	51.04	51.88	50.58	51.17	51.47	51.99	49.23	57.18	52.93	52.53	56.35	56.49	58.1	65.48	65.56	65.79	70.6	71.22	70.98	62.2	66.98	69.09	69.79	65.96	66.43	68.84	66.67	67.52	81.55	80.18	82.69	85.71	100	88.62	52.99	55.2	54.17	54.05	54.59	27.42	26.13	26.91	25.74
SbTLP5	45.76	47.68	49.86	51.4	48.18	52.98	52.24	52.75	51.45	51.75	50.53	50.4	48.34	55.78	51.72	52.9	54.94	55.84	57.44	65.2	65.03	66.67	69.5	70.59	70.59	64.63	66.9	68.52	70.37	65.96	67.52	69.43	67.73	70.09	82.5	81.78	83.37	86.61	88.62	100	54.35	56	53.19	53.07	53.85	27.09	25.16	25.91	24.75
AtTLP6	46.41	46.82	48.07	48.37	47.77	48.32	49.07	47.73	47.88	47.13	52.3	51.26	53.02	55.16	54.49	54.35	55.74	57.26	56.51	55.43	54.22	56.01	57.02	55.74	55.38	54.4	52.67	55.04	54.96	55.01	54.55	54.84	56	58.97	54.84	56.18	56.45	54.08	52.99	54.35	100	58.7	61.42	60.48	61.27	24.67	25.66	26.78	24.34
AtTLP2	47.59	49.86	49.26	49.11	48.96	49.54	49.54	50.31	49.09	49.85	53.54	51.93	49.06	56.76	54.72	55.59	54.28	55.5	57.18	54.79	54.38	55.59	56.84	55.59	56.28	53.76	53.52	55.59	56.96	54.74	54.45	55.91	56.54	56.73	56.99	57.26	57.78	56	55.2	56	58.7	100	60.81	59.17	59.13	24.65	25.69	27.96	25.26
SbTLP8	46.76	46.34	49.58	51.11	49.03	48.83	50.74	50.14	47.41	48.4	51.23	51.21	50.39	54.31	55.65	54.57	56.63	57.54	56.85	54.9	53.81	52.71	55.33	54.43	52.91	51.75	52.33	54.95	55.37	53.19	52.07	51.21	54.48	53.25	55.58	55.58	54.85	51.72	54.17	53.19	61.42	60.81	100	86.15	88.32	24.52	22.64	24.67	23.28
BdTLP8	47.43	47.53	50.28	52.12	50.85	50	51.65	52.06	48.83	50.3	50	50	50.65	55.01	55.01	53.85	57.47	58.4	56.92	55.17	55.56	53.71	57.11	56.19	55.67	51.01	52.83	54.81	55.5	53.83	52.2	52.31	55.83	53.4	54.74	55.47	54.5	51.35	54.05	53.07	60.48	59.17	86.15	100	90.33	25.41	23.32	25.42	24
OsTLP8	46.57	46.15	49.44	51.27	50	48.82	50.45	52.05	48.7	49.71	50.68	50.27	50.13	56.3	55.43	54.36	56.96	58.51	57.29	55.58	56.22	54.11	57.04	56.11	54.79	51.9	52.85	54.86	55.56	53.85	51.97	52.58	56.62	53.66	55.77	55.77	55.04	52.36	54.59	53.85	61.27	59.13	88.32	90.33	100	23.93	23.32	25.42	24
AtTLP8	24.81	26.1	26.84	26.1	26.2	24.8	25.69	25.19	24.81	25.49	23.79	21.98	24.3	23.88	24.44	26.64	24.04	23.43	23.76	25.5	24.91	26.37	26.9	25.94	25.42	24.39	27.99	28.04	27.85	26.1	26.85	26.94	25.93	25.33	27.09	26.76	27.09	27.42	27.42	27.09	24.67	24.65	24.52	25.41	23.93	100	49.74	51.38	49.07
OsTLP13	24.39	25.09	24.4	25	24.31	25.19	23.75	23.64	23.27	23.62	24.26	21.01	23.45	23.47	25.45	23.73	24.23	24.66	24.65	24.51	24.58	26.67	27.52	26.58	26.38	24.41	26.32	27.36	27.18	27.24	25.89	26.06	26.62	24.84	26.13	25.81	26.77	25.48	26.13	25.16	25.66	25.69	22.64	23.32	23.32	49.74	100	74.81	75.38
BdTLP13	25.71	26.69	26.41	26.33	27.05	26.67	26.77	26.87	26.12	26.32	25.56	25.19	25.35	25.69	26.39	24.91	25.09	25.17	26.6	26.26	26.03	27.49	28.72	27.74	27.85	25.78	28.52	28.19	29.67	28.77	26.67	28.19	28.57	28.09	27.91	27.91	28.57	26.91	26.91	25.91	26.78	27.96	24.67	25.42	25.42	51.38	74.81	100	79.18
SbTLP13	25.09	26.24	26.86	25.71	25	26.38	24.9	26.02	25.47	25.47	25.75	22.34	23.34	24.48	24.63	24.14	23.26	24.04	24.38	25.08	25.17	25.94	26.46	26.19	26.67	23.88	27	27	28.48	27.55	26.16	27	26.4	26.85	26.4	25.08	26.73	25.41	25.74	24.75	24.34	25.26	23.28	24	24	49.07	75.38	79.18	100
