# Supplementary material for: Comprehensive Genome-Wide Natural Variation and Expression Analysis of Tubby-like Proteins Gene Family in Brachypodium distachyon
Source: Plants (Basel). 2024 Mar 29;13(7):987. doi: 10.3390/plants13070987 (PMC11013449; doi:10.3390/plants13070987)
Supplement: Supplementary file 1 [file plants-13-00987-s001.zip › Table S3. KaKs_AllTLP.xlsx]

## Sheet: Sheet1
Supplementary Table S3. Ka/Ks ratios of B. distachyon, rice, sorghum, and A. thaliana TLP gene pairs
Seq 1	Seq 2	Ks	Ka	Ka/Ks
AtTLP8	OsTLP13	0.9138	0.9943	1.08809
AtTLP8	BdTLP13	1.0273	1.0408	1.01314
AtTLP8	OsTLP4	1.5435	1.7852	1.15659
AtTLP8	BdTLP6	1.757	1.7906	1.01912
AtTLP8	AtTLP5	1.2519	1.3732	1.09689
AtTLP8	BdTLP2	1.6227	1.7216	1.06095
AtTLP8	BdTLP3	1.4885	1.7336	1.16466
AtTLP8	OsTLP3	1.7017	1.847	1.08539
AtTLP8	BdTLP8	1.5366	1.7176	1.11779
AtTLP8	OsTLP8	1.411	1.665	1.18001
AtTLP8	OsTLP12	1.9258	1.9558	1.01558
AtTLP8	SbTLP10	1.7464	1.7944	1.02749
AtTLP8	BdTLP9	1.6869	1.8126	1.07452
AtTLP8	AtTLP11	1.2417	1.6392	1.32013
AtTLP8	AtTLP3	1.1575	1.617	1.39698
OsTLP13	BdTLP13	0.2925	0.3571	1.22085
OsTLP13	SbTLP13	0.3038	0.3114	1.02502
OsTLP13	OsTLP12	1.8507	1.9874	1.07386
OsTLP13	OsTLP11	1.5696	1.6773	1.06862
OsTLP13	SbTLP9	1.3864	1.5931	1.14909
BdTLP13	BdTLP3	1.9049	2.2733	1.1934
BdTLP13	OsTLP3	2.2299	2.2797	1.02233
SbTLP13	OsTLP11	1.839	1.992	1.0832
SbTLP13	OsTLP9	1.6349	1.7616	1.0775
OsTLP2	BdTLP8	0.4255	0.4392	1.0322
BdTLP10	OsTLP10	0.0986	0.1435	1.45538
