# Supplementary material for: Comprehensive Genome-Wide Natural Variation and Expression Analysis of Tubby-like Proteins Gene Family in Brachypodium distachyon
Source: Plants (Basel). 2024 Mar 29;13(7):987. doi: 10.3390/plants13070987 (PMC11013449; doi:10.3390/plants13070987)
Supplement: Supplementary file 1 [file plants-13-00987-s001.zip › Table S4. AA composition BRSA.xlsx]

## Sheet: Sheet1
Supplementary Table S4. Aminoacid composition of all 49 proteins studied in this work. All frequencies are given in percent.
Gene	Ala	Cys	Asp	Glu	Phe	Gly	His	Ile	Lys	Leu	Met	Asn	Pro	Gln	Arg	Ser	Thr	Val	Trp	Tyr	Total
SbTLP2	5.35714	2.67857	4.24107	4.6875	4.91071	6.47321	1.33929	3.79464	4.91071	8.48214	2.00893	3.34821	5.58036	4.6875	8.70536	14.2857	4.24107	6.69643	1.11607	2.45536	448
BdTLP2	5.14541	2.68456	4.02685	5.59284	4.69799	6.04027	1.11857	3.3557	5.14541	8.05369	1.566	2.68456	6.26398	5.36913	8.05369	13.4228	4.9217	8.05369	1.11857	2.68456	447
OsTLP2	5.09978	2.66075	4.43459	5.09978	4.65632	6.43016	1.77384	3.99113	5.09978	8.42572	1.99557	3.10421	5.76497	5.54324	8.64745	13.3038	3.54767	6.87361	1.10865	2.43902	451
OsTLP3	5.84416	2.81385	5.41126	4.329	5.41126	6.06061	1.51515	4.11255	5.84416	7.14286	1.94805	2.5974	6.06061	5.62771	7.57576	13.2035	5.41126	5.62771	1.08225	2.38095	462
SbTLP3	6.40177	2.86976	5.07726	4.41501	4.63576	5.51876	1.766	3.75276	5.07726	8.16777	2.42826	2.42826	7.06402	4.41501	8.60927	13.245	4.19426	6.40177	1.10375	2.42826	453
BdTLP3	5.71429	2.41758	5.71429	3.95604	5.05495	5.49451	1.53846	3.2967	5.71429	8.79121	1.75824	2.85714	6.81319	4.3956	7.69231	13.6264	5.49451	5.71429	1.0989	2.85714	455
AtTLP5	5.59441	1.8648	4.4289	3.7296	4.4289	5.82751	1.8648	5.12821	7.22611	8.62471	2.331	3.7296	6.29371	3.4965	6.99301	12.3543	5.59441	6.52681	1.1655	2.7972	429
AtTLP1	5.05495	2.1978	4.61538	4.83516	4.3956	5.05495	1.31868	5.93407	5.49451	8.13187	1.75824	3.51648	7.47253	5.71429	7.69231	11.8681	4.61538	6.37363	1.0989	2.85714	455
AtTLP10	6.06742	2.69663	4.7191	4.26966	6.06742	4.94382	1.79775	4.7191	5.16854	9.21348	2.02247	3.59551	6.51685	4.26966	8.31461	13.2584	4.26966	4.94382	1.1236	2.02247	445
BdTLP1	5.39326	2.92135	4.49438	5.16854	4.94382	5.61798	1.79775	5.8427	5.16854	7.41573	2.24719	2.92135	6.74157	4.04494	8.31461	12.3596	4.94382	6.51685	1.1236	2.02247	445
OsTLP1	6.74157	2.92135	4.7191	4.7191	5.16854	5.8427	1.79775	5.61798	5.61798	7.41573	2.47191	2.47191	6.51685	3.82022	7.86517	12.5843	4.94382	5.39326	1.1236	2.24719	445
SbTLP1	7.55556	2.88889	4.22222	4.88889	4.88889	5.33333	2	5.33333	5.11111	7.11111	2.66667	3.11111	6.44444	3.77778	8.44444	11.5556	5.33333	6.22222	1.11111	2	450
BdTLP5	5.58036	2.90179	4.6875	4.01786	5.13393	6.47321	1.11607	5.35714	5.13393	7.36607	2.23214	3.57143	7.36607	3.79464	8.48214	11.1607	5.58036	6.25	1.11607	2.67857	448
OsTLP5	5.58036	2.67857	4.01786	4.6875	5.13393	6.25	1.5625	5.13393	4.91071	6.69643	2.67857	3.125	7.58929	3.125	8.48214	11.8304	6.25	6.69643	1.11607	2.45536	448
SbTLP5	5.83333	2.5	4.16667	4.58333	5.20833	6.25	1.45833	6.04167	4.58333	7.08333	2.08333	3.125	7.08333	2.91667	8.95833	13.125	6.45833	5	1.04167	2.5	480
SbTLP6	7.01754	3.28947	4.60526	4.16667	4.60526	6.35965	1.97368	4.16667	4.82456	7.01754	1.97368	2.85088	7.45614	3.72807	6.57895	12.2807	5.92105	7.45614	1.09649	2.63158	456
OsTLP6	6.36364	3.18182	4.31818	4.54545	4.77273	6.13636	3.40909	5.22727	4.77273	7.5	2.27273	3.86364	6.36364	3.40909	7.04545	11.8182	5.68182	5.68182	1.36364	2.27273	440
BdTLP6	6.96629	3.82022	3.59551	4.26966	4.04494	5.39326	2.69663	5.39326	5.39326	7.64045	2.47191	3.59551	6.74157	3.59551	7.19101	12.3596	4.49438	6.06742	1.57303	2.69663	445
SbTLP4	6.40732	3.89016	3.89016	4.80549	4.80549	5.03432	2.0595	5.03432	5.72082	7.55149	2.0595	3.43249	6.17849	3.43249	7.78032	11.6705	5.94966	6.63616	1.14416	2.51716	437
BdTLP4	6.83371	3.87244	3.87244	4.32802	5.01139	5.01139	1.59453	4.7836	5.46697	7.74487	1.82232	3.64465	6.37813	3.64465	7.97267	12.5285	5.23918	6.37813	1.13895	2.73349	439
OsTLP4	8.53933	3.37079	4.49438	3.82022	4.49438	5.8427	1.57303	4.04494	4.94382	7.19101	2.24719	3.59551	6.29213	3.59551	8.31461	12.3596	4.49438	6.96629	1.1236	2.69663	445
AtTLP2	7.1066	2.53807	4.56853	5.58376	3.29949	4.56853	1.52284	7.36041	5.83756	8.12183	1.52284	3.29949	7.86802	4.06091	6.85279	10.9137	6.34518	4.82234	1.77665	2.03046	394
AtTLP6	5.56901	2.17918	3.1477	5.56901	3.87409	6.53753	0.726392	7.26392	7.50605	9.20097	2.17918	4.35835	6.2954	4.11622	6.77966	11.8644	3.1477	5.81114	1.69492	2.17918	413
SbTLP8	6.92841	2.54042	3.4642	5.54273	3.4642	6.23557	1.84758	3.4642	5.31178	9.23788	1.84758	3.23326	7.15935	6.00462	7.62125	9.93072	6.00462	6.92841	1.61663	1.61663	433
BdTLP8	6.07477	2.80374	4.20561	4.6729	3.27103	6.54206	2.33645	4.43925	5.14019	9.11215	1.63551	2.80374	7.24299	5.84112	7.71028	10.2804	5.60748	7.00935	1.63551	1.63551	428
OsTLP8	7.00935	2.80374	3.27103	5.37383	3.73832	6.07477	1.86916	4.20561	4.90654	9.57944	1.40187	3.03738	7.24299	6.54206	8.17757	8.8785	5.37383	7.24299	1.63551	1.63551	428
AtTLP3	6.14251	2.7027	4.1769	4.1769	4.914	6.38821	0.982801	4.4226	4.914	8.10811	1.9656	4.6683	6.38821	5.15971	7.61671	10.8108	4.914	7.37101	1.2285	2.9484	407
AtTLP9	6.31579	2.89474	3.94737	3.94737	5	5.52632	1.84211	5.52632	4.47368	8.15789	2.36842	3.94737	4.73684	3.15789	8.68421	14.2105	5.26316	6.57895	1.31579	2.10526	380
AtTLP11	6.94087	2.82776	3.59897	4.62725	3.59897	6.42674	2.05656	4.37018	4.88432	10.2828	2.57069	2.57069	5.39846	3.3419	7.96915	11.8252	6.42674	6.42674	1.28535	2.57069	389
SbTLP7	10.2757	2.75689	4.01003	4.7619	4.7619	7.76942	2.00501	5.01253	5.26316	6.51629	2.75689	3.50877	6.26566	2.75689	7.26817	10.0251	4.51128	6.51629	1.25313	2.00501	399
BdTLP7	6.80628	3.14136	4.97382	4.71204	4.18848	6.02094	2.35602	3.9267	5.2356	7.59162	2.35602	2.35602	6.28272	3.40314	9.68586	11.5183	5.2356	6.02094	1.57068	2.6178	382
OsTLP7	7.63547	2.70936	4.4335	5.41872	4.4335	6.15764	2.21675	5.41872	4.4335	7.14286	1.97044	3.69458	5.91133	3.20197	8.62069	9.60591	5.91133	6.65025	1.47783	2.95567	406
OsTLP14	7.19603	2.72953	4.4665	4.96278	4.4665	6.94789	1.24069	4.96278	5.45906	7.94045	1.98511	2.97767	5.7072	4.4665	8.18859	10.4218	5.21092	6.45161	1.48883	2.72953	403
BdTLP14	6.68317	2.72277	4.70297	4.70297	4.45545	6.93069	1.73267	4.70297	5.44554	7.92079	2.47525	3.21782	5.94059	3.46535	8.66337	10.8911	5.19802	6.18812	1.23762	2.72277	404
SbTLP14	7.5188	2.75689	5.51378	3.7594	4.51128	6.26566	1.25313	4.51128	5.26316	7.76942	2.00501	3.50877	5.76441	3.50877	8.77193	12.0301	4.51128	6.51629	1.50376	2.75689	399
AtTLP7	6.0686	2.63852	4.74934	3.95778	5.80475	6.0686	1.84697	3.43008	6.86016	8.44327	1.58311	3.95778	6.59631	3.95778	6.86016	12.4011	6.59631	4.74934	1.31926	2.11082	379
BdTLP10	8.26667	3.46667	5.33333	5.06667	5.06667	6.13333	1.86667	3.46667	4.8	7.46667	1.33333	2.93333	6.13333	4	9.06667	10.6667	4	6.13333	2.13333	2.66667	375
SbTLP10	8.33333	2.95699	5.91398	5.37634	4.83871	6.45161	1.6129	3.49462	5.10753	6.98925	2.15054	1.88172	5.91398	4.30108	8.87097	10.4839	4.83871	5.91398	2.15054	2.41935	372
OsTLP10	7.25806	3.49462	4.56989	5.91398	4.83871	7.7957	1.34409	4.03226	4.83871	7.7957	1.34409	3.22581	6.45161	3.76344	8.33333	10.4839	4.03226	5.64516	2.15054	2.68817	372
OsTLP12	7.06522	3.26087	4.8913	4.61957	4.61957	6.52174	1.63043	2.71739	5.16304	8.42391	1.3587	3.26087	7.6087	3.53261	8.69565	11.1413	3.80435	7.88043	2.17391	1.63043	368
SbTLP11	7.69231	3.1339	5.41311	5.41311	5.12821	6.26781	1.1396	3.7037	5.69801	8.83191	2.2792	3.7037	5.69801	4.2735	8.26211	7.97721	4.8433	6.26781	1.7094	2.5641	351
OsTLP11	7.10227	3.40909	4.26136	6.53409	5.39773	7.67045	1.70455	2.84091	5.68182	7.38636	1.98864	3.69318	5.39773	3.69318	8.80682	8.23864	5.39773	6.25	1.98864	2.55682	352
SbTLP9	8.61111	2.5	5.27778	6.66667	4.72222	5.55556	1.38889	1.94444	5.55556	7.22222	2.22222	2.77778	7.5	3.61111	8.88889	10.2778	4.16667	6.11111	1.94444	3.05556	360
BdTLP9	8.61111	2.5	4.72222	7.5	4.72222	6.38889	1.11111	1.94444	6.38889	7.22222	1.94444	3.05556	5.83333	3.88889	8.88889	8.61111	4.72222	6.94444	1.94444	3.05556	360
OsTLP9	7.86517	2.80899	4.77528	6.74157	4.77528	6.46067	1.40449	1.96629	6.17978	6.74157	1.96629	3.93258	7.30337	3.65169	8.70787	8.42697	4.49438	6.74157	1.96629	3.08989	356
AtTLP8	4.03023	2.51889	4.28212	4.78589	3.02267	6.54912	1.51134	3.52645	9.06801	9.06801	2.267	4.28212	3.52645	5.03778	6.29723	12.0907	7.0529	6.80101	1.51134	2.77078	397
OsTLP13	10.0239	2.14797	3.10263	6.92124	2.14797	7.39857	0.71599	4.05728	6.68258	9.30788	1.90931	3.57995	7.63723	4.05728	8.83055	7.63723	4.53461	5.72792	1.19332	2.38663	419
BdTLP13	13.198	2.53807	3.29949	5.07614	2.79188	7.36041	0.507614	2.53807	5.32995	8.62944	2.53807	3.80711	7.1066	4.56853	8.62944	7.1066	5.07614	6.09137	1.26904	2.53807	394
SbTLP13	13.9151	2.12264	3.06604	4.95283	2.59434	6.60377	0.943396	2.35849	5.42453	8.25472	1.88679	4.48113	7.78302	5.18868	8.72642	7.07547	6.60377	4.48113	1.17925	2.35849	424
