# Supplementary material for: Comprehensive Genome-Wide Natural Variation and Expression Analysis of Tubby-like Proteins Gene Family in Brachypodium distachyon
Source: Plants (Basel). 2024 Mar 29;13(7):987. doi: 10.3390/plants13070987 (PMC11013449; doi:10.3390/plants13070987)
Supplement: Supplementary file 1 [file plants-13-00987-s001.zip › Table S5. cis elements BdTLPsmod.xlsx]

## Sheet: Sheet1
Supplementary Table S5. cis elements identified in 1000bp uprstream the promoters of BdTLPs
	BdTLP1	BdTLP2	BdTLP3	BdTLP4	BdTLP5	BdTLP6	BdTLP7	BdTLP8	BdTLP9	BdTLP10	BdTLP13	BdTLP14
A-box	1	1	1	3	0	0	0	0	1	2	1	0
AAGAA-motif	1	0	2	0	3	1	1	1	2	1	1	1
ABRE	2	0	1	8	5	0	1	3	0	3	1	1
ABRE3a	0	0	1	1	1	0	1	0	0	0	1	0
ABRE4	0	0	1	1	1	0	1	0	0	0	1	0
AC-I	0	0	0	0	0	0	0	1	0	0	0	0
AP-1	0	0	0	0	0	0	0	0	0	0	0	1
ARE	2	1	0	1	2	1	0	1	1	0	0	0
AE-box	0	0	1	0	0	0	0	0	0	0	0	0
Box	0	0	0	0	0	4	0	0	0	0	0	0
AT-rich	0	1	0	0	0	0	0	1	0	0	0	0
AT~TATA-box	0	2	0	1	0	1	0	0	0	0	0	1
ATC-motif	0	0	1	0	0	0	0	0	0	0	0	0
CAAT-box	1	11	15	7	7	22	19	15	15	8	12	19
CAG-motif	0	1	0	0	0	0	0	0	0	0	0	0
CAT-box	0	2	0	1	0	1	0	0	1	0	0	3
CARE	0	0	0	0	0	0	0	1	0	0	0	0
CCAAT-box	1	1	1	0	0	0	1	0	0	1	0	0
CCGTCC	2	2	2	6	0	0	0	0	2	4	2	0
CGTCA-motif	2	0	1	1	1	0	1	0	0	0	0	1
CTAG-motif	0	0	0	0	0	0	0	0	0	1	0	0
DRE	0	0	0	1	0	0	0	0	0	3	0	0
DRE-core	1	0	0	0	0	0	1	0	0	0	1	0
DRE1	0	0	0	1	0	0	0	0	0	0	0	0
ERE	0	0	0	0	1	0	0	0	0	0	0	0
E2Fb	0	0	0	0	0	0	0	0	0	0	1	0
F-box	0	0	0	0	0	0	1	0	0	0	0	0
G-Box	2	0	3	8	6	1	1	2	0	6	1	0
GARE-motif	0	0	1	1	1	0	1	1	0	0	0	0
Gap-box	0	0	0	0	0	0	0	1	0	0	0	0
GATA-motif	0	2	0	1	2	0	1	1	0	0	0	1
GATT-motif	0	0	0	0	0	0	0	0	0	1	0	0
GC-motif	1	0	0	1	0	0	0	0	0	3	1	0
GT1-motif	1	0	1	0	1	1	0	0	0	0	0	0
I-box	0	0	0	0	0	0	1	0	0	0	1	0
LTR	0	0	0	1	0	0	0	0	1	0	0	1
MBS	0	0	0	0	0	0	0	0	1	1	2	0
MRE	1	0	0	0	0	0	1	0	0	0	0	0
MYB	7	5	7	2	6	2	7	2	4	2	2	2
Myb	0	0	0	0	0	0	0	0	0	0	5	0
MYC	0	0	2	0	1	2	3	1	0	0	1	1
Myc	0	1	0	0	0	0	0	0	0	0	0	0
OCT	0	0	0	0	0	0	0	0	0	1	0	0
O2-site	0	0	1	0	0	2	0	0	1	1	0	0
P-box	0	0	3	0	0	2	0	0	0	1	0	0
RY-element	0	1	0	0	0	1	0	0	0	0	0	0
STRE	1	0	1	2	1	1	3	2	1	1	3	1
S-box	0	0	0	1	0	0	0	0	0	0	1	0
Sp-1	2	0	0	4	0	0	0	1	0	1	0	1
TATA-box	5	12	6	7	11	10	4	10	2	1	15	10
TCA-element	0	1	0	0	0	2	1	0	1	0	1	1
TC-rich repeats	0	0	0	0	0	0	2	1	0	0	0	0
TCCC-motif	0	0	0	0	0	0	1	0	1	1	0	1
TCT-motif	0	0	0	0	0	0	0	0	0	1	1	0
TGA-element	1	0	0	0	1	0	2	0	0	0	0	0
TGACG-motif	2	0	1	1	1	0	1	0	0	0	0	1
Unnamed__1	3	0	0	4	3	1	1	0	1	3	1	0
Unnamed__2	0	0	1	0	1	0	2	0	0	2	1	0
Unnamed__4	6	3	9	23	5	7	12	14	9	16	6	5
Unnamed__6	0	0	0	0	0	0	0	0	0	0	1	0
Unnamed_16	0	0	0	1	0	0	0	0	0	0	0	0
W-box	1	0	0	0	2	0	0	0	0	0	0	0
WRE	0	0	0	0	0	1	0	0	0	0	0	0
WRE3	0	0	0	0	0	0	0	0	0	1	0	0
WUN-motif	0	0	0	0	1	0	0	0	0	0	0	1
Y-box	0	0	0	0	0	0	0	0	0	1	0	0
plant_AP-2-like	0	0	0	0	0	0	0	0	0	1	0	0
Total	46	47	63	89	64	63	71	59	44	68	64	53
