# Supplementary material for: Comprehensive Genome-Wide Natural Variation and Expression Analysis of Tubby-like Proteins Gene Family in Brachypodium distachyon
Source: Plants (Basel). 2024 Mar 29;13(7):987. doi: 10.3390/plants13070987 (PMC11013449; doi:10.3390/plants13070987)
Supplement: Supplementary file 1 [file plants-13-00987-s001.zip › Table S6. KaKs_BdTLP lines.xlsx]

## Sheet: Sheet1
Supplementary Table S6. Ka/Ks rations in BdTLPs in B. distachyon parental lines
TLP1	Seq 1	Seq 2	Ks	Ka	Ka/Ks
	Bd3-1	Koz-3	0.0033	0.0058	1.75758
	Koz-3	Bd21-3	0.0033	0.0068	2.06061
	Koz-3	Bd21	0.0033	0.0039	1.18182
	Koz-3	Bd2-3	0.0033	0.0039	1.18182
	Koz-3	Bd30-1	0.0033	0.0039	1.18182
	Koz-3	RON2	0.0033	0.0039	1.18182
TLP3	Seq 1	Seq 2	Ks	Ka	Ka/Ks
	Koz-3	Bd30-1	0.0032	0.0062	1.9375
	Koz-3	ABR6	0.0032	0.0041	1.28125
	Koz-3	Bd1-1	0.0032	0.0041	1.28125
	Koz-3	RON2	0.0032	0.0041	1.28125
	Bd21-3	Bd30-1	0.0032	0.0072	2.25
	Bd21-3	ABR6	0.0032	0.0051	1.59375
	Bd21-3	Bd1-1	0.0032	0.0051	1.59375
	Bd21-3	RON2	0.0032	0.0051	1.59375
	Bd2-3	Bd30-1	0.0032	0.0051	1.59375
	Bd3-1	Bd30-1	0.0032	0.0041	1.28125
	Bd3-1	ABR6	0.0032	0.0041	1.28125
	Bd3-1	Bd1-1	0.0032	0.0041	1.28125
	Bd3-1	RON2	0.0032	0.0041	1.28125
	Bd21	Bd30-1	0.0032	0.0051	1.59375
TLP6	Seq 1	Seq 2	Ks	Ka	Ka/Ks
	Bd21-3	RON2	0.0032	0.0039	1.21875
TLP8	Seq 1	Seq 2	Ks	Ka	Ka/Ks
	Bd1-1	Tek-4	0.0034	0.0057	1.67647
	Bd3-1	Bd21-3	0.0069	0.0079	1.14493
	Bd3-1	Bd21	0.0035	0.0056	1.6
	Bd3-1	ABR6	0.0035	0.0056	1.6
	Koz-3	Bd30-1	0.0035	0.0045	1.28571
TLP9	Seq 1	Seq 2	Ks	Ka	Ka/Ks
	Bd30-1	Bd21-3	0.0058	0.0069	1.18966
TLP13	Seq 1	Seq 2	Ks	Ka	Ka/ks
	Bd30-1	Bd1-1	0.0057	0.0163	2.85965
	Bd30-1	Tek-4	0.0057	0.0145	2.54386
	Bd30-1	Bd29-1	0.0057	0.0127	2.22807
	Bd1-1	Koz-3	0.0058	0.009	1.55172
	Bd1-1	Bd2-3	0.0058	0.009	1.55172
	Bd1-1	Bd21	0.0058	0.009	1.55172
	Bd1-1	RON2	0.0058	0.009	1.55172
	Tek-4	Koz-3	0.0058	0.0072	1.24138
	Tek-4	Bd2-3	0.0058	0.0072	1.24138
	Tek-4	Bd21	0.0058	0.0072	1.24138
	Tek-4	RON2	0.0058	0.0072	1.24138
