# Supplementary material for: Comprehensive Genome-Wide Natural Variation and Expression Analysis of Tubby-like Proteins Gene Family in Brachypodium distachyon
Source: Plants (Basel). 2024 Mar 29;13(7):987. doi: 10.3390/plants13070987 (PMC11013449; doi:10.3390/plants13070987)
Supplement: Supplementary file 1 [file plants-13-00987-s001.zip › Table S7. Simil matr DNA Bd lines.xlsx]

## Sheet: Sheet1
Supplementary Figure S7. Similarities of DNA sequences of the parental B. distachyon lines. Values denote percentage of pairwise similarities
		Bd21-3	Bd30-1	RON2	Bd3-1	Bd21	Bd2-3	Bd29-1	Koz-3	Tek-4	Bd1-1	ABR6
BdTLP1	Bd21-3	100	99.63	99.63	99.63	99.78	99.78	99.33	99.4	99.48	99.48	99.55
	Bd30-1	99.63	100	100	99.7	99.85	99.85	99.55	99.63	99.7	99.7	99.78
	RON2	99.63	100	100	99.7	99.85	99.85	99.55	99.63	99.7	99.7	99.78
	Bd3-1	99.63	99.7	99.7	100	99.85	99.85	99.4	99.48	99.55	99.55	99.63
	Bd21	99.78	99.85	99.85	99.85	100	100	99.55	99.63	99.7	99.7	99.78
	Bd2-3	99.78	99.85	99.85	99.85	100	100	99.55	99.63	99.7	99.7	99.78
	Bd29-1	99.33	99.55	99.55	99.4	99.55	99.55	100	99.93	99.7	99.7	99.63
	Koz-3	99.4	99.63	99.63	99.48	99.63	99.63	99.93	100	99.78	99.78	99.7
	Tek-4	99.48	99.7	99.7	99.55	99.7	99.7	99.7	99.78	100	100	99.78
	Bd1-1	99.48	99.7	99.7	99.55	99.7	99.7	99.7	99.78	100	100	99.78
	ABR6	99.55	99.78	99.78	99.63	99.78	99.78	99.63	99.7	99.78	99.78	100
		Bd21-3	Tek-4	Bd29-1	Bd1-1	Bd3-1	Bd21	Bd2-3	Koz-3	ABR6	Bd30-1	RON2
BdTLP2	Bd21-3	100	99.14	99.16	99.16	99.62	99.62	99.62	99.62	99.54	99.54	99.54
	Tek-4	99.14	100	100	100	99.54	99.54	99.54	99.54	99.62	99.62	99.62
	Bd29-1	99.16	100	100	100	99.55	99.55	99.55	99.55	99.63	99.63	99.63
	Bd1-1	99.16	100	100	100	99.55	99.55	99.55	99.55	99.63	99.63	99.63
	Bd3-1	99.62	99.54	99.55	99.55	100	100	100	100	99.93	99.93	99.93
	Bd21	99.62	99.54	99.55	99.55	100	100	100	100	99.93	99.93	99.93
	Bd2-3	99.62	99.54	99.55	99.55	100	100	100	100	99.93	99.93	99.93
	Koz-3	99.62	99.54	99.55	99.55	100	100	100	100	99.93	99.93	99.93
	ABR6	99.54	99.62	99.63	99.63	99.93	99.93	99.93	99.93	100	100	100
	Bd30-1	99.54	99.62	99.63	99.63	99.93	99.93	99.93	99.93	100	100	100
	RON2	99.54	99.62	99.63	99.63	99.93	99.93	99.93	99.93	100	100	100
		Koz-3	Bd21-3	Bd2-3	Bd3-1	Bd21	Bd30-1	ABR6	BD1-1	RON2	Tek-4	Bd29-1
BdTLP3	Koz-3	100	99.77	99.92	99.85	99.92	99.46	99.61	99.61	99.61	99.46	99.54
	Bd21-3	99.77	100	99.85	99.77	99.85	99.38	99.54	99.54	99.54	99.38	99.46
	Bd2-3	99.92	99.85	100	99.85	99.93	99.49	99.63	99.63	99.63	99.49	99.56
	Bd3-1	99.85	99.77	99.85	100	99.93	99.63	99.63	99.63	99.63	99.49	99.56
	Bd21	99.92	99.85	99.93	99.93	100	99.56	99.71	99.71	99.71	99.56	99.63
	Bd30-1	99.46	99.38	99.49	99.63	99.56	100	99.85	99.85	99.85	99.71	99.78
	ABR6	99.61	99.54	99.63	99.63	99.71	99.85	100	100	100	99.85	99.93
	BD1-1	99.61	99.54	99.63	99.63	99.71	99.85	100	100	100	99.85	99.93
	RON2	99.61	99.54	99.63	99.63	99.71	99.85	100	100	100	99.85	99.93
	Tek-4	99.46	99.38	99.49	99.49	99.56	99.71	99.85	99.85	99.85	100	99.93
	Bd29-1	99.54	99.46	99.56	99.56	99.63	99.78	99.93	99.93	99.93	99.93	100
		Bd1-1	Bd3-1	Bd21	ABR6	Bd30-1	Bd2-3	RON2	Koz-3	Tek-4	Bd29-1	Bd21-3
BdTLP4	Bd1-1	100	99.55	99.7	99.7	99.7	99.7	99.7	99.7	99.55	99.55	99.32
	Bd3-1	99.55	100	99.85	99.85	99.85	99.85	99.85	99.85	99.39	99.39	99.17
	Bd21	99.7	99.85	100	100	100	100	100	100	99.55	99.55	99.17
	ABR6	99.7	99.85	100	100	100	100	100	100	99.55	99.55	99.17
	Bd30-1	99.7	99.85	100	100	100	100	100	100	99.55	99.55	99.17
	Bd2-3	99.7	99.85	100	100	100	100	100	100	99.55	99.55	99.17
	RON2	99.7	99.85	100	100	100	100	100	100	99.55	99.55	99.17
	Koz-3	99.7	99.85	100	100	100	100	100	100	99.55	99.55	99.17
	Tek-4	99.55	99.39	99.55	99.55	99.55	99.55	99.55	99.55	100	100	99.62
	Bd29-1	99.55	99.39	99.55	99.55	99.55	99.55	99.55	99.55	100	100	99.62
	Bd21-3	99.32	99.17	99.17	99.17	99.17	99.17	99.17	99.17	99.62	99.62	100
		Bd21-3	RON2	Bd29-1	ABR6	Bd30-1	Bd1-1	Bd3-1	Koz-3	Bd21	Bd2-3	Tek-4
BdTLP5	Bd21-3	100	99.63	99.63	99.7	99.7	99.7	99.85	99.85	99.85	99.85	99.78
	RON2	99.63	100	99.7	99.78	99.78	99.78	99.78	99.78	99.78	99.78	99.85
	Bd29-1	99.63	99.7	100	99.78	99.78	99.78	99.78	99.78	99.78	99.78	99.85
	ABR6	99.7	99.78	99.78	100	100	100	99.85	99.85	99.85	99.85	99.93
	Bd30-1	99.7	99.78	99.78	100	100	100	99.85	99.85	99.85	99.85	99.93
	Bd1-1	99.7	99.78	99.78	100	100	100	99.85	99.85	99.85	99.85	99.93
	Bd3-1	99.85	99.78	99.78	99.85	99.85	99.85	100	100	100	100	99.93
	Koz-3	99.85	99.78	99.78	99.85	99.85	99.85	100	100	100	100	99.93
	Bd21	99.85	99.78	99.78	99.85	99.85	99.85	100	100	100	100	99.93
	Bd2-3	99.85	99.78	99.78	99.85	99.85	99.85	100	100	100	100	99.93
	Tek-4	99.78	99.85	99.85	99.93	99.93	99.93	99.93	99.93	99.93	99.93	100
		Tek-4	Bd3-1	Bd21-3	Bd1-1	Bd29-1	Bd2-3	Koz-3	Bd21	ABR6	Bd30-1	RON2
BdTLP6	Tek-4	100	99.4	99.48	99.63	99.48	99.63	99.7	98.95	99.25	99.18	99.4
	Bd3-1	99.4	100	99.63	99.78	99.63	99.78	99.7	99.1	99.4	99.63	99.55
	Bd21-3	99.48	99.63	100	99.7	99.7	99.85	99.78	99.18	99.48	99.4	99.63
	Bd1-1	99.63	99.78	99.7	100	99.7	99.85	99.78	99.18	99.48	99.55	99.63
	Bd29-1	99.48	99.63	99.7	99.7	100	99.85	99.78	99.18	99.48	99.4	99.63
	Bd2-3	99.63	99.78	99.85	99.85	99.85	100	99.93	99.33	99.63	99.55	99.78
	Koz-3	99.7	99.7	99.78	99.78	99.78	99.93	100	99.25	99.55	99.48	99.7
	Bd21	98.95	99.1	99.18	99.18	99.18	99.33	99.25	100	99.25	99.18	99.4
	ABR6	99.25	99.4	99.48	99.48	99.48	99.63	99.55	99.25	100	99.48	99.7
	Bd30-1	99.18	99.63	99.4	99.55	99.4	99.55	99.48	99.18	99.48	100	99.78
	RON2	99.4	99.55	99.63	99.63	99.63	99.78	99.7	99.4	99.7	99.78	100
		Bd21	ABR6	Bd2-3	RON2	Bd21-3	Koz-3	Bd30-1	Bd1-1	Bd29-1	Bd3-1	Tek-4
BdTLP7	Bd21	100	100	100	100	99.83	99.83	99.65	99.56	99.83	99.84	96.63
	ABR6	100	100	100	100	99.83	99.83	99.65	99.56	99.83	99.84	96.63
	Bd2-3	100	100	100	100	99.83	99.83	99.65	99.56	99.83	99.84	96.63
	RON2	100	100	100	100	99.83	99.83	99.65	99.56	99.83	99.84	96.63
	Bd21-3	99.83	99.83	99.83	99.83	100	99.65	99.48	99.56	99.65	99.84	96.63
	Koz-3	99.83	99.83	99.83	99.83	99.65	100	99.48	99.39	99.65	99.84	96.63
	Bd30-1	99.65	99.65	99.65	99.65	99.48	99.48	100	99.22	99.48	99.84	96.63
	Bd1-1	99.56	99.56	99.56	99.56	99.56	99.39	99.22	100	99.74	100	96.76
	Bd29-1	99.83	99.83	99.83	99.83	99.65	99.65	99.48	99.74	100	100	96.76
	Bd3-1	99.84	99.84	99.84	99.84	99.84	99.84	99.84	100	100	100	100
	Tek-4	96.63	96.63	96.63	96.63	96.63	96.63	96.63	96.76	96.76	100	100
		Bd1-1	Tek-4	Bd29-1	Bd3-1	Koz-3	Bd30-1	Bd21-3	RON2	Bd21	ABR6	Bd2-3
BdTLP8	Bd1-1	100	99.46	99.61	98.64	99.07	98.83	98.91	98.99	99.15	99.15	99.22
	Tek-4	99.46	100	99.84	98.98	99.15	99.22	99.3	99.38	99.53	99.53	99.46
	Bd29-1	99.61	99.84	100	98.98	99.15	99.22	99.3	99.38	99.53	99.53	99.46
	Bd3-1	98.64	98.98	98.98	100	99.07	99.32	99.24	99.32	99.49	99.49	99.41
	Koz-3	99.07	99.15	99.15	99.07	100	99.46	99.3	99.38	99.53	99.53	99.53
	Bd30-1	98.83	99.22	99.22	99.32	99.46	100	99.53	99.46	99.61	99.61	99.61
	Bd21-3	98.91	99.3	99.3	99.24	99.3	99.53	100	99.61	99.77	99.77	99.61
	RON2	98.99	99.38	99.38	99.32	99.38	99.46	99.61	100	99.84	99.84	99.69
	Bd21	99.15	99.53	99.53	99.49	99.53	99.61	99.77	99.84	100	100	99.84
	ABR6	99.15	99.53	99.53	99.49	99.53	99.61	99.77	99.84	100	100	99.84
	Bd2-3	99.22	99.46	99.46	99.41	99.53	99.61	99.61	99.69	99.84	99.84	100
		Bd30-1	Bd21-3	Koz-3	Bd1-1	Bd3-1	Bd2-3	Bd29-1	Bd21	Tek-4	ABR6	RON2
BdTLP9	Bd30-1	100	99.34	99.08	99.17	98.99	98.89	99.08	99.07	99.6	99.07	99.07
	Bd21-3	99.34	100	99.34	99.34	99.6	99.47	99.47	99.47	99.47	99.47	99.47
	Koz-3	99.08	99.34	100	99.35	99.21	99.63	99.82	99.81	99.87	99.81	99.81
	Bd1-1	99.17	99.34	99.35	100	99.21	99.08	99.36	99.35	99.87	99.35	99.35
	Bd3-1	98.99	99.6	99.21	99.21	100	99.44	99.44	99.44	99.87	99.44	99.44
	Bd2-3	98.89	99.47	99.63	99.08	99.44	100	99.72	99.81	100	99.81	99.81
	Bd29-1	99.08	99.47	99.82	99.36	99.44	99.72	100	100	100	100	100
	Bd21	99.07	99.47	99.81	99.35	99.44	99.81	100	100	100	100	100
	Tek-4	99.6	99.47	99.87	99.87	99.87	100	100	100	100	100	100
	ABR6	99.07	99.47	99.81	99.35	99.44	99.81	100	100	100	100	100
	RON2	99.07	99.47	99.81	99.35	99.44	99.81	100	100	100	100	100
		Bd3-1	Bd2-3	Bd21-3	Bd21	ABR6	RON2	Bd30-1	Koz-3	Bd1-1	Tek-4	Bd29-1
BdTLP10	Bd3-1	100	69.81	69.81	69.92	69.81	69.81	70.22	69.81	69.98	69.33	69.81
	Bd2-3	69.81	100	99.65	99.73	99.65	99.65	97.37	99.47	98.92	99.65	99.65
	Bd21-3	69.81	99.65	100	99.91	99.82	99.82	97.66	99.65	99.1	99.82	99.82
	Bd21	69.92	99.73	99.91	100	99.91	99.91	97.66	99.73	99.19	99.82	99.91
	ABR6	69.81	99.65	99.82	99.91	100	100	97.76	99.65	99.1	99.65	99.82
	RON2	69.81	99.65	99.82	99.91	100	100	97.76	99.65	99.1	99.65	99.82
	Bd30-1	70.22	97.37	97.66	97.66	97.76	97.76	100	97.86	97.37	99.65	97.56
	Koz-3	69.81	99.47	99.65	99.73	99.65	99.65	97.86	100	99.28	99.82	99.65
	Bd1-1	69.98	98.92	99.1	99.19	99.1	99.1	97.37	99.28	100	100	99.28
	Tek-4	69.33	99.65	99.82	99.82	99.65	99.65	99.65	99.82	100	100	100
	Bd29-1	69.81	99.65	99.82	99.91	99.82	99.82	97.56	99.65	99.28	100	100
		Bd3-1	Bd30-1	Bd1-1	Bd21-3	Tek-4	Koz-3	ABR6	Bd2-3	Bd21	RON2	Bd29-1
BdTLP13	Bd3-1	100	93.56	93.06	92.65	93.18	93.56	93.43	93.56	93.56	93.56	93.31
	Bd30-1	93.56	100	98.14	98.05	98.48	98.73	98.48	98.57	98.73	98.73	98.57
	Bd1-1	93.06	98.14	100	98.4	99.16	98.73	98.65	98.73	98.9	98.9	99.07
	Bd21-3	92.65	98.05	98.4	100	98.94	99.02	99.29	99.2	99.38	99.38	99.2
	Tek-4	93.18	98.48	99.16	98.94	100	99.24	99.16	99.41	99.41	99.41	99.58
	Koz-3	93.56	98.73	98.73	99.02	99.24	100	99.41	99.66	99.66	99.66	99.49
	ABR6	93.43	98.48	98.65	99.29	99.16	99.41	100	99.58	99.75	99.75	99.58
	Bd2-3	93.56	98.57	98.73	99.2	99.41	99.66	99.58	100	99.83	99.83	99.66
	Bd21	93.56	98.73	98.9	99.38	99.41	99.66	99.75	99.83	100	100	99.83
	RON2	93.56	98.73	98.9	99.38	99.41	99.66	99.75	99.83	100	100	99.83
	Bd29-1	93.31	98.57	99.07	99.2	99.58	99.49	99.58	99.66	99.83	99.83	100
		Bd30-1	Bd1-1	Tek-4	Bd29-1	Bd2-3	Bd3-1	Bd21	ABR6	RON2	Koz-3	Bd21-3
BdTLP14	Bd30-1	100	76.85	76.85	76.85	76.85	76.94	76.94	76.94	76.94	76.94	76.94
	Bd1-1	76.85	100	99.67	99.67	99.67	99.26	99.34	99.34	99.34	99.34	99.34
	Tek-4	76.85	99.67	100	100	100	99.59	99.67	99.67	99.67	99.67	99.67
	Bd29-1	76.85	99.67	100	100	100	99.59	99.67	99.67	99.67	99.67	99.67
	Bd2-3	76.85	99.67	100	100	100	99.59	99.67	99.67	99.67	99.67	99.67
	Bd3-1	76.94	99.26	99.59	99.59	99.59	100	99.92	99.92	99.92	99.92	99.92
	Bd21	76.94	99.34	99.67	99.67	99.67	99.92	100	100	100	100	100
	ABR6	76.94	99.34	99.67	99.67	99.67	99.92	100	100	100	100	100
	RON2	76.94	99.34	99.67	99.67	99.67	99.92	100	100	100	100	100
	Koz-3	76.94	99.34	99.67	99.67	99.67	99.92	100	100	100	100	100
	Bd21-3	76.94	99.34	99.67	99.67	99.67	99.92	100	100	100	100	100
