# Supplementary material for: Comprehensive Genome-Wide Natural Variation and Expression Analysis of Tubby-like Proteins Gene Family in Brachypodium distachyon
Source: Plants (Basel). 2024 Mar 29;13(7):987. doi: 10.3390/plants13070987 (PMC11013449; doi:10.3390/plants13070987)
Supplement: Supplementary file 1 [file plants-13-00987-s001.zip › Table S8. Simil matr protein Bd lines.xlsx]

## Sheet: Sheet1
Supplementary Figure S8. Similarities of protein sequences of parental B. distachyon lines. Values denote percentage of pairwise similarities
		Bd21-3	Bd3-1	Bd21	ABR6	Bd30-1	Bd2-3	RON2	Tek-4	Bd1-1	Bd29-1	Koz-3
BdTLP1	Bd21-3	100	99.33	99.33	99.33	99.33	99.33	99.33	98.88	98.88	98.65	98.65
	Bd3-1	99.33	100	100	100	100	100	100	99.55	99.55	99.33	99.33
	Bd21	99.33	100	100	100	100	100	100	99.55	99.55	99.33	99.33
	ABR6	99.33	100	100	100	100	100	100	99.55	99.55	99.33	99.33
	Bd30-1	99.33	100	100	100	100	100	100	99.55	99.55	99.33	99.33
	Bd2-3	99.33	100	100	100	100	100	100	99.55	99.55	99.33	99.33
	RON2	99.33	100	100	100	100	100	100	99.55	99.55	99.33	99.33
	Tek-4	98.88	99.55	99.55	99.55	99.55	99.55	99.55	100	100	99.33	99.33
	Bd1-1	98.88	99.55	99.55	99.55	99.55	99.55	99.55	100	100	99.33	99.33
	Bd29-1	98.65	99.33	99.33	99.33	99.33	99.33	99.33	99.33	99.33	100	100
	Koz-3	98.65	99.33	99.33	99.33	99.33	99.33	99.33	99.33	99.33	100	100
		Bd21-3	Tek-4	Bd3-1	Bd21	ABR6	Bd30-1	Bd2-3	RON2	Koz-3	Bd29-1	Bd1-1
BdTLP2	Bd21-3	100	98.82	99.31	99.31	99.31	99.31	99.31	99.31	99.31	98.85	98.85
	Tek-4	98.82	100	99.54	99.54	99.54	99.54	99.54	99.54	99.54	100	100
	Bd3-1	99.31	99.54	100	100	100	100	100	100	100	99.55	99.55
	Bd21	99.31	99.54	100	100	100	100	100	100	100	99.55	99.55
	ABR6	99.31	99.54	100	100	100	100	100	100	100	99.55	99.55
	Bd30-1	99.31	99.54	100	100	100	100	100	100	100	99.55	99.55
	Bd2-3	99.31	99.54	100	100	100	100	100	100	100	99.55	99.55
	RON2	99.31	99.54	100	100	100	100	100	100	100	99.55	99.55
	Koz-3	99.31	99.54	100	100	100	100	100	100	100	99.55	99.55
	Bd29-1	98.85	100	99.55	99.55	99.55	99.55	99.55	99.55	99.55	100	100
	Bd1-1	98.85	100	99.55	99.55	99.55	99.55	99.55	99.55	99.55	100	100
		Koz-3	Bd21-3	Bd2-3	Bd3-1	Bd21	Bd30-1	Tek-4	ABR6	Bd29-1	Bd1-1	RON2
BdTLP3	Koz-3	100	99.3	99.77	99.53	99.77	98.6	98.84	99.07	99.07	99.07	99.07
	Bd21-3	99.3	100	99.53	99.3	99.53	98.37	98.6	98.84	98.84	98.84	98.84
	Bd2-3	99.77	99.53	100	99.56	99.78	98.68	98.9	99.12	99.12	99.12	99.12
	Bd3-1	99.53	99.3	99.56	100	99.78	99.12	98.9	99.12	99.12	99.12	99.12
	Bd21	99.77	99.53	99.78	99.78	100	98.9	99.12	99.34	99.34	99.34	99.34
	Bd30-1	98.6	98.37	98.68	99.12	98.9	100	99.34	99.56	99.56	99.56	99.56
	Tek-4	98.84	98.6	98.9	98.9	99.12	99.34	100	99.78	99.78	99.78	99.78
	ABR6	99.07	98.84	99.12	99.12	99.34	99.56	99.78	100	100	100	100
	Bd29-1	99.07	98.84	99.12	99.12	99.34	99.56	99.78	100	100	100	100
	Bd1-1	99.07	98.84	99.12	99.12	99.34	99.56	99.78	100	100	100	100
	RON2	99.07	98.84	99.12	99.12	99.34	99.56	99.78	100	100	100	100
		Bd21-3	Tek-4	Bd29-1	Bd1-1	Bd3-1	Bd21	ABR6	Bd30-1	Bd2-3	RON2	Koz-3
BdTLP4	Bd21-3	100	99.32	99.32	98.63	99.09	98.86	98.86	98.86	98.86	98.86	98.86
	Tek-4	99.32	100	100	99.32	99.32	99.54	99.54	99.54	99.54	99.54	99.54
	Bd29-1	99.32	100	100	99.32	99.32	99.54	99.54	99.54	99.54	99.54	99.54
	Bd1-1	98.63	99.32	99.32	100	99.54	99.77	99.77	99.77	99.77	99.77	99.77
	Bd3-1	99.09	99.32	99.32	99.54	100	99.77	99.77	99.77	99.77	99.77	99.77
	Bd21	98.86	99.54	99.54	99.77	99.77	100	100	100	100	100	100
	ABR6	98.86	99.54	99.54	99.77	99.77	100	100	100	100	100	100
	Bd30-1	98.86	99.54	99.54	99.77	99.77	100	100	100	100	100	100
	Bd2-3	98.86	99.54	99.54	99.77	99.77	100	100	100	100	100	100
	RON2	98.86	99.54	99.54	99.77	99.77	100	100	100	100	100	100
	Koz-3	98.86	99.54	99.54	99.77	99.77	100	100	100	100	100	100
		Bd3-1	Koz-3	Bd21	Tek-4	ABR6	Bd30-1	Bd29-1	Bd1-1	Bd2-3	RON2	Bd21-3
BdTLP5	Bd3-1	100	100	100	100	100	100	100	100	100	100	99.78
	Koz-3	100	100	100	100	100	100	100	100	100	100	99.78
	Bd21	100	100	100	100	100	100	100	100	100	100	99.78
	Tek-4	100	100	100	100	100	100	100	100	100	100	99.78
	ABR6	100	100	100	100	100	100	100	100	100	100	99.78
	Bd30-1	100	100	100	100	100	100	100	100	100	100	99.78
	Bd29-1	100	100	100	100	100	100	100	100	100	100	99.78
	Bd1-1	100	100	100	100	100	100	100	100	100	100	99.78
	Bd2-3	100	100	100	100	100	100	100	100	100	100	99.78
	RON2	100	100	100	100	100	100	100	100	100	100	99.78
	Bd21-3	99.78	99.78	99.78	99.78	99.78	99.78	99.78	99.78	99.78	99.78	100
		Bd21	Bd30-1	RON2	Bd21-3	ABR6	Bd3-1	Bd1-1	Bd2-3	Bd29-1	Tek-4	Koz-3
BdTLP6	Bd21	100	98.65	98.88	98.43	98.88	98.88	98.88	98.88	98.65	98.43	98.65
	Bd30-1	98.65	100	99.78	98.88	99.33	99.33	99.33	99.33	99.1	98.88	99.1
	RON2	98.88	99.78	100	99.1	99.55	99.55	99.55	99.55	99.33	99.1	99.33
	Bd21-3	98.43	98.88	99.1	100	99.1	99.55	99.55	99.55	99.33	99.1	99.33
	ABR6	98.88	99.33	99.55	99.1	100	99.55	99.55	99.55	99.33	99.1	99.33
	Bd3-1	98.88	99.33	99.55	99.55	99.55	100	100	100	99.78	99.55	99.78
	Bd1-1	98.88	99.33	99.55	99.55	99.55	100	100	100	99.78	99.55	99.78
	Bd2-3	98.88	99.33	99.55	99.55	99.55	100	100	100	99.78	99.55	99.78
	Bd29-1	98.65	99.1	99.33	99.33	99.33	99.78	99.78	99.78	100	99.33	99.55
	Tek-4	98.43	98.88	99.1	99.1	99.1	99.55	99.55	99.55	99.33	100	99.78
	Koz-3	98.65	99.1	99.33	99.33	99.33	99.78	99.78	99.78	99.55	99.78	100
		Bd21-3	Koz-3	Bd1-1	Bd29-1	Bd30-1	Tek-4	Bd3-1	Bd21	ABR6	Bd2-3	RON2
BdTLP7	Bd21-3	100	98.95	98.95	99.21	98.95	97.63	100	99.48	99.48	99.48	99.48
	Koz-3	98.95	100	98.43	99.21	98.95	97.63	100	99.48	99.48	99.48	99.48
	Bd1-1	98.95	98.43	100	99.21	98.43	97.63	100	98.95	98.95	98.95	98.95
	Bd29-1	99.21	99.21	99.21	100	99.21	97.63	100	99.74	99.74	99.74	99.74
	Bd30-1	98.95	98.95	98.43	99.21	100	97.23	100	99.48	99.48	99.48	99.48
	Tek-4	97.63	97.63	97.63	97.63	97.23	100	100	97.63	97.63	97.63	97.63
	Bd3-1	100	100	100	100	100	100	100	100	100	100	100
	Bd21	99.48	99.48	98.95	99.74	99.48	97.63	100	100	100	100	100
	ABR6	99.48	99.48	98.95	99.74	99.48	97.63	100	100	100	100	100
	Bd2-3	99.48	99.48	98.95	99.74	99.48	97.63	100	100	100	100	100
	RON2	99.48	99.48	98.95	99.74	99.48	97.63	100	100	100	100	100
		Bd3-1	Bd1-1	Koz-3	Bd30-1	Tek-4	Bd29-1	Bd21-3	Bd21	ABR6	RON2	Bd2-3
BdTLP8	Bd3-1	100	97.19	97.96	98.47	97.96	98.21	98.21	98.72	98.72	98.72	98.72
	Bd1-1	97.19	100	98.36	97.43	98.6	98.83	97.9	98.36	98.36	98.36	98.6
	Koz-3	97.96	98.36	100	98.6	98.36	98.6	98.6	99.07	99.07	99.07	98.83
	Bd30-1	98.47	97.43	98.6	100	98.36	98.6	99.07	99.07	99.07	99.07	98.83
	Tek-4	97.96	98.6	98.36	98.36	100	99.77	98.83	99.3	99.3	99.3	99.07
	Bd29-1	98.21	98.83	98.6	98.6	99.77	100	99.07	99.53	99.53	99.53	99.3
	Bd21-3	98.21	97.9	98.6	99.07	98.83	99.07	100	99.53	99.53	99.53	99.3
	Bd21	98.72	98.36	99.07	99.07	99.3	99.53	99.53	100	100	100	99.77
	ABR6	98.72	98.36	99.07	99.07	99.3	99.53	99.53	100	100	100	99.77
	RON2	98.72	98.36	99.07	99.07	99.3	99.53	99.53	100	100	100	99.77
	Bd2-3	98.72	98.6	98.83	98.83	99.07	99.3	99.3	99.77	99.77	99.77	100
		Bd21-3	Bd30-1	Koz-3	Bd1-1	RON2	Bd2-3	Bd29-1	ABR6	Bd21	Bd3-1	Tek-4
BdTLP9	Bd21-3	100	98.41	98.8	98.8	99.2	99.2	99.2	99.2	99.2	99.2	99.2
	Bd30-1	98.41	100	97.78	98.06	97.78	97.22	97.78	97.78	97.78	97.3	99.2
	Koz-3	98.8	97.78	100	98.06	99.44	98.89	99.44	99.44	99.44	97.97	99.6
	Bd1-1	98.8	98.06	98.06	100	98.06	97.5	98.08	98.06	98.06	97.97	99.6
	RON2	99.2	97.78	99.44	98.06	100	99.44	100	100	100	98.65	100
	Bd2-3	99.2	97.22	98.89	97.5	99.44	100	99.44	99.44	99.44	98.65	100
	Bd29-1	99.2	97.78	99.44	98.08	100	99.44	100	100	100	98.65	100
	ABR6	99.2	97.78	99.44	98.06	100	99.44	100	100	100	98.65	100
	Bd21	99.2	97.78	99.44	98.06	100	99.44	100	100	100	98.65	100
	Bd3-1	99.2	97.3	97.97	97.97	98.65	98.65	98.65	98.65	98.65	100	100
	Tek-4	99.2	99.2	99.6	99.6	100	100	100	100	100	100	100
		Bd3-1	Koz-3	Bd2-3	Bd30-1	Bd21-3	Bd21	ABR6	RON2	Bd1-1	Tek-4	Bd29-1
BdTLP10	Bd3-1	100	69.59	69.93	69.47	69.59	69.93	69.93	69.93	69.42	67.38	69.59
	Koz-3	69.59	100	98.66	97.07	98.93	99.2	99.2	99.2	97.83	99.47	98.93
	Bd2-3	69.93	98.66	100	95.89	99.2	99.47	99.47	99.47	97.03	99.47	99.2
	Bd30-1	69.47	97.07	95.89	100	96.19	96.19	96.19	96.19	95.31	99.47	95.89
	Bd21-3	69.59	98.93	99.2	96.19	100	99.73	99.73	99.73	97.3	99.47	99.47
	Bd21	69.93	99.2	99.47	96.19	99.73	100	100	100	97.57	99.47	99.73
	ABR6	69.93	99.2	99.47	96.19	99.73	100	100	100	97.57	99.47	99.73
	RON2	69.93	99.2	99.47	96.19	99.73	100	100	100	97.57	99.47	99.73
	Bd1-1	69.42	97.83	97.03	95.31	97.3	97.57	97.57	97.57	100	100	97.84
	Tek-4	67.38	99.47	99.47	99.47	99.47	99.47	99.47	99.47	100	100	100
	Bd29-1	69.59	98.93	99.2	95.89	99.47	99.73	99.73	99.73	97.84	100	100
		Bd30-1	Bd3-1	Bd1-1	Bd21-3	Tek-4	Koz-3	Bd2-3	Bd21	ABR6	RON2	Bd29-1
BdTLP13	Bd30-1	100	93.92	95.43	95.47	96.19	96.7	96.19	96.45	96.45	96.45	96.19
	Bd3-1	93.92	100	93.54	93.03	93.92	94.3	94.3	94.3	94.3	94.3	93.92
	Bd1-1	95.43	93.54	100	97.07	98.22	97.21	97.21	97.46	97.46	97.46	97.72
	Bd21-3	95.47	93.03	97.07	100	98.4	98.4	98.93	99.2	99.2	99.2	98.93
	Tek-4	96.19	93.92	98.22	98.4	100	97.97	98.48	98.73	98.73	98.73	98.98
	Koz-3	96.7	94.3	97.21	98.4	97.97	100	98.98	99.24	99.24	99.24	98.98
	Bd2-3	96.19	94.3	97.21	98.93	98.48	98.98	100	99.75	99.75	99.75	99.49
	Bd21	96.45	94.3	97.46	99.2	98.73	99.24	99.75	100	100	100	99.75
	ABR6	96.45	94.3	97.46	99.2	98.73	99.24	99.75	100	100	100	99.75
	RON2	96.45	94.3	97.46	99.2	98.73	99.24	99.75	100	100	100	99.75
	Bd29-1	96.19	93.92	97.72	98.93	98.98	98.98	99.49	99.75	99.75	99.75	100
		Bd30-1	Bd3-1	Bd21	Tek-4	ABR6	Bd29-1	Bd2-3	RON2	Koz-3	Bd21-3	Bd1-1
BdTLP14	Bd30-1	100	72.18	72.18	72.18	72.18	72.18	72.18	72.18	72.18	72.18	71.92
	Bd3-1	72.18	100	100	100	100	100	100	100	100	100	99.01
	Bd21	72.18	100	100	100	100	100	100	100	100	100	99.01
	Tek-4	72.18	100	100	100	100	100	100	100	100	100	99.01
	ABR6	72.18	100	100	100	100	100	100	100	100	100	99.01
	Bd29-1	72.18	100	100	100	100	100	100	100	100	100	99.01
	Bd2-3	72.18	100	100	100	100	100	100	100	100	100	99.01
	RON2	72.18	100	100	100	100	100	100	100	100	100	99.01
	Koz-3	72.18	100	100	100	100	100	100	100	100	100	99.01
	Bd21-3	72.18	100	100	100	100	100	100	100	100	100	99.01
	Bd1-1	71.92	99.01	99.01	99.01	99.01	99.01	99.01	99.01	99.01	99.01	100
