# Supplementary material for: Comprehensive Genome-Wide Natural Variation and Expression Analysis of Tubby-like Proteins Gene Family in Brachypodium distachyon
Source: Plants (Basel). 2024 Mar 29;13(7):987. doi: 10.3390/plants13070987 (PMC11013449; doi:10.3390/plants13070987)
Supplement: Supplementary file 1 [file plants-13-00987-s001.zip › Table S9. Stabilizing effect of mutated aminoacids.xlsx]

## Sheet: DDmut
Supplementary Table S9. Predicted stability of mutated residues in BdTLP1, 3, 8 and 13 using Ddmut algorithm
Mutation Details	Mutation Details	Mutation Details	Mutation Details	Mutation Details	Mutation Details	Mutation Details	Mutation Details	Mutation Details	Mutation Details	Mutation Details
Protein: BdTLP1	Protein: BdTLP3	Protein: BdTLP3	Protein: BdTLP3	Protein: BdTLP8	Protein: BdTLP8	Protein: BdTLP8	Protein: BdTLP8	Protein: BdTLP13	Protein: BdTLP13	Protein: BdTLP13
Position: 61	Position: 323	Position: 346	Position: 380	Position: 96	Position: 97	Position: 98	Position: 99	Position: 132	Position: 185	Position: 352
Wild-type: C	Wild-type: Y	Wild-type: V	Wild-type: L	Wild-type: V	Wild-type: V	Wild-type: A	Wild-type: C	Wild-type: T	Wild-type: V	Wild-type: Q
Mutant: S	Mutant: F	Mutant: A	Mutant: P	Mutant: G	Mutant: G	Mutant: G	Mutant: G	Mutant: P	Mutant: G	Mutant: R
Predicted Stability Change (ΔΔGStability wt->mt)	Predicted Stability Change (ΔΔGStability wt->mt)	Predicted Stability Change (ΔΔGStability wt->mt)	Predicted Stability Change (ΔΔGStability wt->mt)	Predicted Stability Change (ΔΔGStability wt->mt)	Predicted Stability Change (ΔΔGStability wt->mt)	Predicted Stability Change (ΔΔGStability wt->mt)	Predicted Stability Change (ΔΔGStability wt->mt)	Predicted Stability Change (ΔΔGStability wt->mt)	Predicted Stability Change (ΔΔGStability wt->mt)	Predicted Stability Change (ΔΔGStability wt->mt)
-0.19 kcal/mol	0.2 kcal/mol	-0.91 kcal/mol	-0.86 kcal/mol	-2.25 kcal/mol	-1.62 kcal/mol	-0.53 kcal/mol	-1.06 kcal/mol	-0.63 kcal/mol	-3.44 kcal/mol	-0.36 kcal/mol
(Destabilising)	(Stabilising)	(Destabilising)	(Destabilising)	(Destabilising)	(Destabilising)	(Destabilising)	(Destabilising)	(Destabilising)	(Destabilising)	(Destabilising)
Reverse Prediction (ΔΔGStability mt->wt)	Reverse Prediction (ΔΔGStability mt->wt)	Reverse Prediction (ΔΔGStability mt->wt)	Reverse Prediction (ΔΔGStability mt->wt)	Reverse Prediction (ΔΔGStability mt->wt)	Reverse Prediction (ΔΔGStability mt->wt)	Reverse Prediction (ΔΔGStability mt->wt)	Reverse Prediction (ΔΔGStability mt->wt)	Reverse Prediction (ΔΔGStability mt->wt)	Reverse Prediction (ΔΔGStability mt->wt)	Reverse Prediction (ΔΔGStability mt->wt)
0.1 kcal/mol (Stabilising)	0.45 kcal/mol (Stabilising)	0.92 kcal/mol (Stabilising)	0.47 kcal/mol (Stabilising)	1.98 kcal/mol (Stabilising)	1.23 kcal/mol (Stabilising)	0.57 kcal/mol (Stabilising)	1.05 kcal/mol (Stabilising)	1.22 kcal/mol (Stabilising)	2.61 kcal/mol (Stabilising)	0.76 kcal/mol (Stabilising)

## Sheet: DUET
Sup Table 9. Predicted stability of mutated residues in BdTLP1, 3, 8 and 13 using DUET algorithm
mCSM Predicted Stability Change (ΔΔG):	mCSM Predicted Stability Change (ΔΔG):	mCSM Predicted Stability Change (ΔΔG):	mCSM Predicted Stability Change (ΔΔG):	mCSM Predicted Stability Change (ΔΔG):	mCSM Predicted Stability Change (ΔΔG):	mCSM Predicted Stability Change (ΔΔG):	mCSM Predicted Stability Change (ΔΔG):	mCSM Predicted Stability Change (ΔΔG):	mCSM Predicted Stability Change (ΔΔG):	mCSM Predicted Stability Change (ΔΔG):
-0.207 kcal/mol (Destabilizing)	-1.084 kcal/mol (Destabilizing)	-0.773 kcal/mol (Destabilizing)	-0.255 kcal/mol (Destabilizing)	-2.077 kcal/mol (Destabilizing)	-1.112 kcal/mol (Destabilizing)	-0.813 kcal/mol (Destabilizing)	-2.395 kcal/mol (Destabilizing)	-0.285 kcal/mol (Destabilizing)	-2.613 kcal/mol (Destabilizing)	0.155 kcal/mol (Stabilizing)
SDM Predicted Stability Change (ΔΔG):	SDM Predicted Stability Change (ΔΔG):	SDM Predicted Stability Change (ΔΔG):	SDM Predicted Stability Change (ΔΔG):	SDM Predicted Stability Change (ΔΔG):	SDM Predicted Stability Change (ΔΔG):	SDM Predicted Stability Change (ΔΔG):	SDM Predicted Stability Change (ΔΔG):	SDM Predicted Stability Change (ΔΔG):	SDM Predicted Stability Change (ΔΔG):	SDM Predicted Stability Change (ΔΔG):
-0.68 kcal/mol (Destabilizing)	0.22 kcal/mol (Stabilizing)	0.0 kcal/mol (Destabilizing)	-2.49 kcal/mol (Destabilizing)	-2.86 kcal/mol (Destabilizing)	-0.6 kcal/mol (Destabilizing)	-1.58 kcal/mol (Destabilizing)	-0.45 kcal/mol (Destabilizing)	-0.52 kcal/mol (Destabilizing)	-3.2 kcal/mol (Destabilizing)	0.33 kcal/mol (Stabilizing)
DUET Predicted Stability Change (ΔΔG):	DUET Predicted Stability Change (ΔΔG):	DUET Predicted Stability Change (ΔΔG):	DUET Predicted Stability Change (ΔΔG):	DUET Predicted Stability Change (ΔΔG):	DUET Predicted Stability Change (ΔΔG):	DUET Predicted Stability Change (ΔΔG):	DUET Predicted Stability Change (ΔΔG):	DUET Predicted Stability Change (ΔΔG):	DUET Predicted Stability Change (ΔΔG):	DUET Predicted Stability Change (ΔΔG):
0.085 kcal/mol (Stabilizing)	-0.733 kcal/mol (Destabilizing)	-0.476 kcal/mol (Destabilizing)	-0.516 kcal/mol (Destabilizing)	-2.554 kcal/mol (Destabilizing)	-0.989 kcal/mol (Destabilizing)	-0.902 kcal/mol (Destabilizing)	-2.293 kcal/mol (Destabilizing)	-0.205 kcal/mol (Destabilizing)	-3.165 kcal/mol (Destabilizing)	0.465 kcal/mol (Stabilizing)
Mutation:	Mutation:	Mutation:	Mutation:	Mutation:	Mutation:	Mutation:	Mutation:	Mutation:	Mutation:	Mutation:
Protein: BdTLP1	Protein: BdTLP3	Protein: BdTLP3	Protein: BdTLP3	Protein: BdTLP8	Protein: BdTLP8	Protein: BdTLP8	Protein: BdTLP8	Protein: BdTLP13	Protein: BdTLP13	Protein: BdTLP13
Wild-type: CYS	Wild-type: TYR	Wild-type: VAL	Wild-type: LEU	Wild-type: VAL	Wild-type: VAL	Wild-type: ALA	Wild-type: CYS	Wild-type: THR	Wild-type: VAL	Wild-type: GLN
Position: 61	Position: 323	Position: 346	Position: 380	Position: 96	Position: 97	Position: 98	Position: 99	Position: 132	Position: 185	Position: 352
Mutant-type: SER	Mutant-type: PHE	Mutant-type: ALA	Mutant-type: PRO	Mutant-type: GLY	Mutant-type: GLY	Mutant-type: GLY	Mutant-type: GLY	Mutant-type: PRO	Mutant-type: GLY	Mutant-type: ARG
